# Supplementary material for: Pharmacological Inhibition of MDM2 Induces Apoptosis in p53-Mutated Triple-Negative Breast Cancer
Source: Int J Mol Sci. 2025 Jan 26;26(3):1078. doi: 10.3390/ijms26031078 (PMC11817430; doi:10.3390/ijms26031078)
Supplement: Supplementary file 1 [file ijms-26-01078-s001.zip]

Archive with 1 entries (1 files):
- Supplementary Data On et al.pdf
